# Supplementary material for: The Effect of Maternal Overweight and Obesity Pre-Pregnancy and During Childhood in the Development of Obesity in Children and Adolescents: A Systematic Literature Review
Source: Nutrients. 2022 Dec 2;14(23):5125. doi: 10.3390/nu14235125 (PMC9739272; doi:10.3390/nu14235125)
Supplement: Supplementary file 1 [file nutrients-14-05125-s001.zip]

Archive with 1 entries (1 files):
- nutrients-2024167-supplementary.pdf
